# Supplementary material for: Helminth Parasites among Rodents in the Middle East Countries: A Systematic Review and Meta-Analysis
Source: Animals (Basel). 2020 Dec 9;10(12):2342. doi: 10.3390/ani10122342 (PMC7764038; doi:10.3390/ani10122342)
Supplement: Supplementary file 1 [file animals-10-02342-s001.zip]

Archive with 4 entries (3 files):
- Supplimentary file/
- Supplimentary file/PRISMA 2009 checklist S1.doc
- Supplimentary file/Supplimentary Table S2.docx
- Supplimentary file/Supplimentary Table S3.docx
